# Supplementary material for: Comparative Uptake Patterns of Radioactive Iodine and [18F]-Fluorodeoxyglucose (FDG) in Metastatic Differentiated Thyroid Cancers
Source: J Clin Med. 2024 Jul 6;13(13):3963. doi: 10.3390/jcm13133963 (PMC11242608; doi:10.3390/jcm13133963)
Supplement: Supplementary file 1 [file jcm-13-03963-s001.zip]

Archive with 1 entries (1 files):
- jcm-3076554-supplementary.pdf
